# Supplementary material for: Calcium-sensing receptor AcCaS regulates chloroplast immunity in kiwifruit by competitively binding with Ca2+ or the Psa effector
Source: Hortic Res. 2025 Sep 3;12(12):uhaf230. doi: 10.1093/hr/uhaf230 (PMC12682068; doi:10.1093/hr/uhaf230)
Supplement: Web_Material_uhaf230 [file web_material_uhaf230.zip]

Archive with 2 entries (2 files):
- Supplementary Information-clean.docx
- SupplementaryTables.xlsx
