# Supplementary material for: Calcium-sensing receptor AcCaS regulates chloroplast immunity in kiwifruit by competitively binding with Ca2+ or the Psa effector
Source: Hortic Res. 2025 Sep 3;12(12):uhaf230. doi: 10.1093/hr/uhaf230 (PMC12682068; doi:10.1093/hr/uhaf230)
Supplement: Web_Material_uhaf230 [file web_material_uhaf230.zip › SupplementaryTables.xlsx]

## Sheet: Table S1
Table S1	Detailed information of chloroplast-related gene with significantly up-regulated expression in Figure1A .
Database	Gene ID	Description
Hong Yang v3 genome (https://kiwifruitgenome.atcgn.com)	Actinidia00051	beta-amylase
	Actinidia01762	Peptide deformylase
	Actinidia02677	3-oxoacyl-[acyl-carrier-protein] synthase II, chloroplastic OS
	Actinidia03602	Fatty acid hydroperoxide lyase
	Actinidia06175	2-Cys peroxiredoxin BAS1-like
	Actinidia06507	1-deoxy-D-xylulose-5-phosphate synthase
	Actinidia07823	Chaperone protein
	Actinidia07929	Cell division protein FtsZ 2-2
	Actinidia10346	Isoamylase 3
	Actinidia12848	Linoleate 13S-lipoxygenase
	Actinidia13244	Pentatricopeptide repeat-containing protein
	Actinidia14308	Transcription termination factor
	Actinidia14493	Nudix hydrolase
	Actinidia23977	Protein RETICULATA-RELATED 4
	Actinidia25766	Lipoxygenase
	Actinidia27300	Beta-amylase
	Actinidia28717	3-dehydroquinate synthase
	Actinidia29194	CDP-diacylglycerol--glycerol-3-phosphate 3-phosphatidyltransferase
	Actinidia29464	Long chain acyl-CoA synthetase
	Actinidia31221	Rhomboid-like protein
	Actinidia33804	Maltose excess protein
	Actinidia35066	Calcium sensing receptor
	Actinidia35267	NAC transcription facto
	Actinidia35419	Glyceraldehyde-3-phosphate dehydrogenase
	Actinidia35420	Glyceraldehyde-3-phosphate dehydrogenase
	Actinidia37311	Isoamylase 3
	Actinidia38487	3-oxoacyl-[acyl-carrier-protein] synthase

## Sheet: Table S2
Table S2	Primers used in this study for molecular cloning
Primer	Sequence（5’→3’）	Purpose
AcCaS-5941-Forward-F	ACATTTACAATTACCATGGGGGTGCCAATCTTAAACCAGGCGGGTG	Clone AcCaS to pFGC5941
AcCaS-5941-Forward-R	CATTTAAATCATCGATTGGGCGCGAACAGACCAAATGGGAGGAAGGAGG	Clone AcCaS to pFGC5941
AcCaS-5941-Reverse-F	CAATTTGCAGGTATTTGGATCCAACAGACCAAATGGGAGGAAGGAGG	Clone AcCaS to pFGC5941
AcCaS-5941-Reverse-R	CTCTAGACTCACCTAGGATCCGTGCCAATCTTAAACCAGGCGGGTG	Clone AcCaS to pFGC5941
AcCaS-mcherry-F	CATTTACAATTATCGATATGGCCGTAGGAGTCTCTGCCACCG	Clone AcCaS to PICH86988-mCherry
AcCaS-mcherry-F	CTCACCCTAGGACTAGTATCAGAGCGCCCCGGGAGAAGCTTA	Clone AcCaS to PICH86988-mCherry
AcCaS-GFP-F	GGGGACTCTTGACCATGGTAATGGCCGTAGGAGTCTCTGCCACCG	Clone AcCaS to pCAMBIA1302-GFP
AcCaS-GFP-R	CTCACCATCCTAGGACTAGTATCAGAGCGCCCCGGGAGAAGCTTA	Clone AcCaS to pCAMBIA1302-GFP
AcCaS△cTP-GFP-F	GGGGACTCTTGACCATGGTAGAACAGATAGTCTCATCTCTCACCC	Clone AcCaS△cTP to pCAMBIA1302-GFP
AcCaS△cTP-GFP-R	CTCACCATCCTAGGACTAGTATCAGAGCGCCCCGGGAGAAGCTTA	Clone AcCaS△cTP to pCAMBIA1302-GFP
AcCaS△cTP 23-70aa-GFP-F	GGGGACTCTTGACCATGGTAATGGCCGTAGGAGTCTCTGCCACCG	Clone AcCaS△cTP 23-70aa to pCAMBIA1302-GFP
AcCaS△cTP 23-70aa-GFP-R	CTCACCATCCTAGGACTAGTATCAGAGCGCCCCGGGAGAAGCTTA	Clone AcCaS△cTP 23-70aa to pCAMBIA1302-GFP
AcCaS△cTP 1-22aa-GFP-F	GGGGACTCTTGACCATGGTACCGCCCAGAACTCTTTCTCTCTCTA	Clone AcCaS△cTP 1-22aa to pCAMBIA1302-GFP
AcCaS△cTP 1-22aa-GFP-R	CTCACCATCCTAGGACTAGTATCAGAGCGCCCCGGGAGAAGCTTA	Clone AcCaS△cTP 1-22aa to pCAMBIA1302-GFP
HopAU1-MBP-F	AGGGAAGGATTTCAGAATTCGGATCCATGAAGCCCGTTCAATCAGTTAGTG	Clone HopAU1 to pMal-c4X
HopAU1-MBP-R	CCTGCAGGTCGACTCTAGAGGATCCTCAATGATGATGATGATGGTGTTCCTGCTGCGTGCGGGCACTAGGG	Clone HopAU1 to pMal-c4X
AcCaS△cTP-GST--F	ATCTGGTTCCGCGTGGATCCGAACAGATAGTCTCATCTCTCACCC	Clone AcCaS△cTP to pGEX-4T-1
AcCaS△cTP-GST-R	CCCGGGAATTCCGGGGATCCATCAGAGCGCCCCGGGAGAAGCTTA	Clone AcCaS△cTP to pGEX-4T-1
HopAU1-GFP-F	GGGGACTCTTGACCATGGTAATGAAGCCCGTTCAATCAGTTAGTG	Clone HopAU1 to pCAMBIA1302-GFP
HopAU1-GFP-R	CTCACCATCCTAGGACTAGTTTCCTGCTGCGTGCGGGCACTAGGG	Clone HopAU1 to pCAMBIA1302-GFP
HopAU1-AD-F	TACCAGATTACGCTCATATGATGAAGCCCGTTCAATCAGTTAGTG	Clone HopAU1 to pGADT7
HopAU1-AD-R	AGCTCGAGCTCGATGGATCCTTCCTGCTGCGTGCGGGCACTAGGG	Clone HopAU1 to pGADT7
AcCaS△cTP-BD-F	AGAGGAGGACCTGCATATGGAACAGATAGTCTCATCTCTCACCC	Clone AcCaS△cTP to pGBKT7
AcCaS△cTP-BD-R	GCGGCCGCTGCAGGTCGACATCAGAGCGCCCCGGGAGAAGCTTA	Clone AcCaS△cTP to pGBKT7
AcCaS-N1-BD-F	AGAGGAGGACCTGCATATGGCAGCTGCTGGAGCATTATTTGTTG	Clone N1 mutant to pGBKT7
AcCaS-N1-BD-R	GCGGCCGCTGCAGGTCGACATCAGAGCGCCCCGGGAGAAGCTTA	Clone N1 mutant to pGBKT7
AcCaS-N2-BD-F	AGAGGAGGACCTGCATATGCGTGTTTTTCAGGTTGTGGCGGAAT	Clone N2 mutant to pGBKT7
AcCaS-N2-BD-R	GCGGCCGCTGCAGGTCGACGGCTTTCTTCAAAGCCTCGAAAACT	Clone N2 mutant to pGBKT7
AcCaS-N3-BD-F	AGAGGAGGACCTGCATATGCTAGAAGCAATTGAGAGCTCTGGTT	Clone N3 mutant to pGBKT7
AcCaS-N3-BD-R	GCGGCCGCTGCAGGTCGACTGCTATTACAGAAACAGGATCTGCC	Clone N3 mutant to pGBKT7
AcCaS-RHOD-BD-F	AGAGGAGGACCTGCATATGCAAACCCTTGATCTCGTATCTACGA	Clone RHOD mutant to pGBKT7
AcCaS-RHOD-BD-R	GCGGCCGCTGCAGGTCGACTCCTGAGAACCCATTAGCCACTACC	Clone RHOD mutant to pGBKT7
AcCaS-nLuc-F	GAGCTCGGTACCTCCGGATCCATGGCCGTAGGAGTCTCTGCCACCG	Clone AcCaS to pCAMBIA1300-nLuc
AcCaS-nLuc-R	CAGTCGACGCGTTGTGGATCCATCAGAGCGCCCCGGGAGAAGCTTA	Clone AcCaS to pCAMBIA1300-nLuc
HopAU1-cLuc-F	CGGGGCGGTACCTCCGGATCCATGAAGCCCGTTCAATCAGTTAGTG	Clone HopAU1 to pCAMBIA1300-cLuc
HopAU1-cLuc-R	CAGTCGACGCGTTGTGGATCCTTCCTGCTGCGTGCGGGCACTAGGG	Clone HopAU1 to pCAMBIA1300-cLuc
AcCaSN120A-F	AGTGCCAATCTTAGCCCAGGCGGGTGATCAGGC	Construction of AcCaS site directed mutagenesis vector
AcCaSN120A-R	TGGGCTAAGATTGGCACTGCCACCTCAATGCCA	Construction of AcCaS site directed mutagenesis vector

## Sheet: Table S3
Table S3	Primers used in this study for qRT-PCR.
Primer	Sequence（5’→3’）
q-AcActin-F	CTTACAGAGGCACCACTCAACC
q-AcActin-R	ATAGATGGGGACCGTGTGACT
q-AcCaS-F	ATATGCACCCAAAGCCCAAT
q-AcCaS-R	CCACAACCTGAAAAACACGC
q-AcRBOHA-F	CAGATTCATCAGCAGTAGAAAAACT
q-AcRBOHA-R	CCATCTTCATTCTTGTCCACCATGT
q-AcNPR1-F	GAAGGCGTTTGTGTCTGCG
q-AcNPR1-R	CCACAATGTCATCTGGTGCAA
q-AcPR1a-F	TGTGGAGAAGATTGGACGCC
q-AcPR1a-R	AGCACACCCAATCCTCCTTG
q-AcMYC2a-F	GGACCTACGCGATCTTCTGG
q-AcMYC2a-R	TTCCGCTTCCCCTTGTCTTC
q-AcERF1-F	AATGGTCCTGCTGCAATTGC
q-AcERF1-R	AGCTCTTGCAAAGTGTGTGG
